# Supplementary material for: Co-Infection of Culex tarsalis Mosquitoes with Rift Valley Fever Phlebovirus Strains Results in Efficient Viral Reassortment
Source: Viruses. 2025 Jan 11;17(1):88. doi: 10.3390/v17010088 (PMC11768849; doi:10.3390/v17010088)
Supplement: Supplementary file 1 [file viruses-17-00088-s001.zip]

Archive with 1 entries (1 files):
- viruses-3359389-supplementary.pdf
